# Supplementary material for: Effects of Turmeric Powder on Aflatoxin M1 and Aflatoxicol Excretion in Milk from Dairy Cows Exposed to Aflatoxin B1 at the EU Maximum Tolerable Levels
Source: Toxins (Basel). 2022 Jun 24;14(7):430. doi: 10.3390/toxins14070430 (PMC9317782; doi:10.3390/toxins14070430)
Supplement: Supplementary file 1 [file toxins-14-00430-s001.zip]

Archive with 1 entries (1 files):
- toxins-1773959-SI.pdf
